# Supplementary material for: Weighted Gene Co-Expression Network Analysis Combined with Machine Learning Validation to Identify Key Modules and Hub Genes Associated with SARS-CoV-2 Infection
Source: J Clin Med. 2021 Aug 13;10(16):3567. doi: 10.3390/jcm10163567 (PMC8397209; doi:10.3390/jcm10163567)
Supplement: Supplementary file 1 [file jcm-10-03567-s001.zip]

Archive with 1 entries (1 files):
- jcm-1289830-supplementary.pdf
